# Supplementary material for: Seasonal Variations and Interspecific Differences in Metabolomes of Freshwater Fish Tissues: Quantitative Metabolomic Profiles of Lenses and Gills
Source: Metabolites. 2019 Nov 2;9(11):264. doi: 10.3390/metabo9110264 (PMC6918250; doi:10.3390/metabo9110264)
Supplement: Supplementary file 1 [file metabolites-09-00264-s001.zip]

Archive with 4 entries (4 files):
- Supplementary Information.pdf
- Supplementary table S2 conc.xlsx
- Supplementary table S3 diff.xlsx
- Supplementary table S4 MSEA.xlsx
