# Supplementary material for: Seasonal Variations and Interspecific Differences in Metabolomes of Freshwater Fish Tissues: Quantitative Metabolomic Profiles of Lenses and Gills
Source: Metabolites. 2019 Nov 2;9(11):264. doi: 10.3390/metabo9110264 (PMC6918250; doi:10.3390/metabo9110264)
Supplement: Supplementary file 1 [file metabolites-09-00264-s001.zip › Supplementary table S2 conc.xlsx]

## Sheet: Лист1
Table S2. Concentrations of metabolites in nmoles per gram of wet tissue in Sander lucioperca and Rutilus rutilus lacustris
Metabolite	Method	Sander lucioperca	Sander lucioperca	Sander lucioperca	Sander lucioperca	Sander lucioperca	Sander lucioperca	Sander lucioperca	Sander lucioperca	Sander lucioperca	Sander lucioperca	Sander lucioperca	Sander lucioperca	Sander lucioperca	Sander lucioperca	Sander lucioperca	Sander lucioperca	Sander lucioperca	Sander lucioperca	Sander lucioperca	Sander lucioperca	Sander lucioperca		Rutilus rutilus lacustris	Rutilus rutilus lacustris	Rutilus rutilus lacustris	Rutilus rutilus lacustris	Rutilus rutilus lacustris	Rutilus rutilus lacustris	Rutilus rutilus lacustris	Rutilus rutilus lacustris	Rutilus rutilus lacustris	Rutilus rutilus lacustris	Rutilus rutilus lacustris	Rutilus rutilus lacustris	Rutilus rutilus lacustris	Rutilus rutilus lacustris	Rutilus rutilus lacustris	Rutilus rutilus lacustris	Rutilus rutilus lacustris	Rutilus rutilus lacustris	Rutilus rutilus lacustris	Rutilus rutilus lacustris	Rutilus rutilus lacustris	Rutilus rutilus lacustris	Rutilus rutilus lacustris
		Lens autumn, nmol/g	Lens autumn, nmol/g	Lens autumn, nmol/g	Lens autumn, nmol/g	Lens autumn, nmol/g	Lens autumn, nmol/g	Lens autumn, nmol/g	Lens autumn, nmol/g	Lens winter, nmol/g	Lens winter, nmol/g	Lens winter, nmol/g	Lens winter, nmol/g	Lens winter, nmol/g	Lens winter, nmol/g	Lens winter, nmol/g	Gills winter, nmol/g	Gills winter, nmol/g	Gills winter, nmol/g	Gills winter, nmol/g	Gills winter, nmol/g	Gills winter, nmol/g		Lens autumn, nmol/g	Lens autumn, nmol/g	Lens autumn, nmol/g	Lens autumn, nmol/g	Lens autumn, nmol/g	Lens autumn, nmol/g	Lens autumn, nmol/g	Lens autumn, nmol/g	Lens autumn, nmol/g	Lens autumn, nmol/g	Lens winter, nmol/g	Lens winter, nmol/g	Lens winter, nmol/g	Lens winter, nmol/g	Lens winter, nmol/g	Gills winter, nmol/g	Gills winter, nmol/g	Gills winter, nmol/g	Gills winter, nmol/g	Gills winter, nmol/g	Gills winter, nmol/g	Gills winter, nmol/g	Gills winter, nmol/g
		SLA1	SLA2	SLA3	SLA4	SLA5	SLA6	SLA7	SLA8	SLW1	SLW2	SLW3	SLW4	SLW5	SLW6	SLW7	SGW1	SGW2	SGW3	SGW4	SGW5	SGW6		RLA1	RLA2	RLA3	RLA4	RLA5	RLA6	RLA7	RLA8	RLA9	RLA10	RLW1	RLW2	RLW3	RLW4	RLW5	RGW1	RGW2	RGW3	RGW4	RGW5	RGW6	RGW7	RGW8
2-OH-butyrate	MS	29.9052	30.3896	35.615	40.6915	19.9557	42.0382	43.5669	30.8571	5.50648	3.46796	9.30431	3.40866	5.66678	8.52856	5.99505	1.12087	5.03728	1.90679	2.31639	1.11611	4.61003		4.46017	1.18805	8.37022	7.75877	17.6209	7.94555	10.2954	11.6442	6.79509	15.2151	1.131	1.50401	1.97363	1.47761	1.56423	0.271524	0.16654	2.20543	0.0803063	1.04342	0.602896	1.65948	1.65802
AABA	NMR*	131.901	136.753	96.2567	136.436	63.8581	95.5414	105.478	100.286	36.5371	50.1667	42.211	42.2851	79.5908	61.463	55.3754	15.1177	19.974	14.6378	16.5917	15.8515	23.0299		192.719	220.859	191.803	99.759	270.52	165.714	169.672	285.552	122.193	122.248	169.322	151.177	152.643	105.332	173.91	56.4529	39.7197	35.8068	56.9338	34.2031	52.4076	37.5876	52.0696
Acetate	NMR	536.702	517.792	481.283	550.532	492.239	496.815	481.529	540	273.519	227.977	251.061	239.593	257.187	235.763	251.054	242.771	74.8091	126.656	319.059	110.071	136.806		258.244	198.773	236.066	156.145	228.902	194.286	361.475	193.768	178.59	198.126	188.368	154.922	182.175	194.816	172.975	45.8561	101.815	41.458	47.0572	129.985	83.9453	84.1799	153.81
Acetylcarnitine	NMR	21.6045	19.0909	41.0695	23.9362	38.1375	40.7643	27.5159	24.8571	20.5023	16.883	16.9647	15.8522	15.1282	19.8238	15.8682	15.4502	12.0433	24.4424	19.5879	16.8345	10.636		8.99358	6.07362	12.2951	7.08434	14.7399	4.7619	15.9836	16.9972	6.26632	8.99297	23.293	13.5278	21.0145	17.4836	16.2787	71.8335	33.9646	56.4942	74.0711	36.3354	125.387	36.6655	45.2447
ADP	NMR	245.61	220.909	219.465	251.33	215.521	252.229	213.248	239.143	116.466	116.377	123.262	119.7	116.846	121.138	147.917	66.0282	47.3598	52.3265	42.8044	50.1531	37.6843		196.574	265.031	210.246	221.205	234.104	205.714	121.721	244.759	211.488	265.574	146.328	149.167	157.303	157.054	150.625	134.436	27.9313	146.665	137.125	22.0022	160.717	22.9907	26.4318
Alanine	NMR	1284.9	1577.92	1751.87	1531.91	1596.45	1624.2	1880.25	1504.29	1496.29	1512.66	1594.85	1484.31	1310.38	1352.02	1704.62	1458.22	950.029	953.05	1700.78	1045.6	1043.58		2775.16	2098.16	2950.82	1908.43	2757.23	1885.71	2766.39	2702.55	1691.91	1011.71	1998.16	2162.96	1970.98	1649.92	2582.82	1683.28	1397.5	1589.84	1642.41	1541.13	1696.52	2314.88	2520.81
AMP	NMR*	64.8136	56.1039	46.2032	69.6543	63.8581	49.8726	50.9045	69.4286	40.5353	53.5813	42.8622	46.2031	57.731	65.616	89.0419	33.456	43.6251	17.5758	6.19521	18.0849	3.13995		39.3148	36.4417	61.9672	63.759	46.8208	30.8571	77.459	45.8924	47.9373	74.6136	51.5799	66.2106	53.0683	54.9719	60.9107	76.9869	13.9228	106.337	91.0999	5.69884	123.805	9.85638	9.99661
Ascorbate	NMR	90.398	91.1688	72.1925	84.375	89.8004	114.65	72.2293	115.714	40.2924	32.1825	29.9115	38.1216	41.3902	44.8863	51.6981	24.5693	41.229	27.8215	21.2149	18.1882	7.26636		42.7837	47.2086	52.5615	44.241	49.1618	50.5714	71.9262	64.2493	67.6762	48.6885	54.4713	63.878	60.2776	44.002	61.6601	17.9949	4.04723	50.6222	230.145	2.49627	498.254	1.39319	0
Asparagine	MS	27.6964	37.3537	31.3993	30.5467	27.1027	33.0005	28.8281	25.7502	12.2041	9.2581	10.5561	12.0522	9.47066	9.39873	9.90246	7.59307	3.68982	5.19265	7.87068	8.36852	7.2219		8.55499	9.47497	9.85528	5.53571	7.25479	7.89533	6.71427	5.34893	9.46831	7.46788	4.96795	5.14381	5.11364	4.16169	4.99642	2.42862	2.76788	9.3529	8.65314	6.88859	3.59586	4.83031	4.00069
Aspartate	NMR	279.722	250.714	311.872	265.691	303.326	298.089	261.401	281.571	418.417	434.079	434.731	492.497	416.538	413.377	500.772	232.766	247.56	186.306	119.664	208	122.661		179.229	298.16	199.18	143.133	210.694	300	188.115	244.759	169.191	158.08	265.894	184.635	185.294	186.002	171.178	213.224	177.528	128.713	214.25	390.674	270.507	313.229	265.745
ATP	NMR	914.214	838.052	918.289	919.149	882.04	1031.85	908.025	1002.86	561.405	506.484	575.962	519.666	483.469	533.608	601.976	27.9149	14.6147	24.9998	26.7975	20.2389	17.2912		763.169	811.656	863.115	806.747	905.202	822.857	863.115	902.55	944.648	758.782	660.27	493.931	461.993	586.482	607.43	486.811	14.6744	424.093	428.884	7.811	462.246	8.02874	5.74745
Betaine	MS	5.9622	5.53809	4.4953	9.89992	7.27004	4.6048	4.47928	6.96775	4.09481	5.16686	3.30169	4.58008	3.26927	3.91141	3.97589	208.072	239.288	166.006	300.484	250.386	265.896		12.242	13.1139	9.44847	19.7698	26.8414	10.0717	4.97251	21.4169	14.8928	6.61767	14.9422	5.44131	10.0191	14.9942	9.26335	100.871	66.1116	188.492	50.0788	108.814	103.821	51.1811	88.8794
Carnitine	MS	2.08825	2.08946	2.47006	2.89098	2.59518	1.92715	2.11744	2.15653	0.669507	0.806851	0.636464	0.745422	0.917022	0.440148	0.707734	11.5833	12.8174	9.85026	15.6619	10.7844	14.9424		10.5771	7.52401	6.332	12.823	20.3843	10.4064	6.44486	20.7778	11.0507	11.1444	8.18935	5.15871	2.91605	9.63257	5.35402	18.0563	13.5127	69.443	24.5029	30.3042	32.5913	30.6767	31.9065
Choline	NMR	139.482	116.883	109.091	124.468	135.255	136.306	96.3057	111.429	110.293	142.299	152.699	122.309	122.296	153.125	205.443	1010.32	917.258	1198.62	1139.27	891.387	648.087		32.1199	44.1718	34.4262	34.6988	38.1503	40	61.4754	42.4929	51.6971	50.5855	54.7558	109.024	69.7355	80.0944	113.928	351.943	342.917	432.076	380.528	319.328	462.686	331.126	556.753
CMP	MS	15.6529	18.2454	16.619	14.6861	19.3009	18.3828	15.6814	13.8078	6.72232	6.15234	6.67938	6.09203	6.53799	6.48833	6.83673	12.5322	22.226	14.6884	24.2354	15.666	16.5639		40.8978	42.8931	40.8487	34.5201	43.4	36.8209	36.2681	35.8752	30.3809	43.2866	23.8832	19.6419	16.1554	20.5959	18.5301	27.3187	14.5336	21.6009	11.3679	21.3434	20.7683	21.6902	23.9497
Creatine	NMR*	121.099	115.714	231.016	129.255	191.574	197.771	161.656	154.286	84.7402	71.5522	71.2234	62.9084	67.4297	78.461	73.8403	307.693	293.324	317.021	366.104	323.367	247.21		109.85	107.669	127.254	91.0843	148.266	102.857	171.516	168.272	91.6449	164.403	38.8636	32.2237	38.7105	25.8576	40.4125	935.386	1326.12	1022.9	821.028	1256.5	1114.56	1007.14	1468.15
Creatinine	NMR	10.8023	17.5325	22.139	18.4309	7.31707	6.11465	12.1529	9	10.0395	6.33125	8.15882	8.62118	5.17395	8.37553	7.75126	19.6025	17.7455	19.0443	8.31188	16.9012	7.53151		21.1991	23.7423	27.6639	26.4578	15.6069	6.85714	16.2295	15.2975	15.5091	16.8618	38.0103	21.2243	37.9015	21.4456	23.8064	31.4554	22.5774	41.4247	36.4297	30.6641	51.5179	27.9725	29.9465
ETA	NMR	0	0	0	0	0	0	0	0	0	0	0	0	0	0	0	1546.88	1175.33	1511.32	1724.8	1408.15	1359.7		0	0	0	0	0	0	0	0	0	0	0	0	0	0	0	314.405	354.927	447.635	301.335	663.871	789.955	1612.46	486.86
Formate	NMR	54.5799	52.5974	86.631	71.8085	41.5078	49.8726	71.5414	37.4143	30.7628	20.3414	14.8957	11.5848	14.9136	12.6615	5.01347	33.7034	23.1353	21.1641	19.4116	27.0745	31.5713		63.5974	39.7546	30.9836	31.2289	23.4104	39.4286	132.787	35.1841	29.6084	37.9391	58.8438	30.114	23.654	170.737	41.5804	95.5885	42.344	19.9382	16.2204	44.7292	18.8766	27.939	38.8034
Fumarate	NMR	17.0562	16.8312	14.4385	16.875	17.561	14.3312	14.7898	17.7429	8.40285	7.15479	9.93002	13.6345	9.60746	11.5579	14.2097	101.288	59.708	90.7721	145.784	74.0586	90.5108		5.78158	14.908	3.87295	7.80723	3.90173	6	4.97951	5.35411	7.04961	4.1733	4.92119	0.814735	3.23375	8.2868	4.22832	45.4907	50.4641	33.9772	44.4766	40.2887	55.9871	41.294	73.8132
GABA	MS	0	1.4891	1.47511	0.722353	2.61217	2.81814	0.883472	1.2348	1.6022	0.256419	0.0707091	0.118666	1.21646	0.0573308	0.10809	70.6429	52.7853	69.5623	103.641	59.4407	67.3937		2.55181	12.446	50.6524	6.75223	8.91607	3.27843	12.211	10.0508	7.67345	7.46788	2.70582	7.7137	16.1234	7.19722	7.78064	322.055	426.632	375.958	443.003	228.421	729.825	537.857	590.412
Gl-PhCholine	NMR	266.835	205.714	308.021	248.138	262.971	292.994	256.815	242.143	358.036	314.147	379.298	297.255	300.82	365.435	390.399	1924.46	1627.53	1938.15	2332.33	1926.41	1278.27		80.9422	101.227	76.2295	80.9639	72.8324	49.5238	124.18	117.28	126.893	115.222	59.6429	41.1149	62.294	57.0023	59.5071	1196.6	1069.44	1234.16	1625.29	1072.79	2303.93	1275.78	1488.28
Glucose	NMR	361.592	210.39	300.321	86.1702	267.406	298.089	509.045	285.429	130.762	163.451	151.231	115.234	111.395	152.946	154.644	214.531	675.171	181.217	229.629	419.767	185.694		601.285	447.239	575.41	377.349	240.347	337.714	520.082	275.354	1621.41	392.037	217.816	243.276	187.238	196.646	401.297	905.028	2557.91	215.882	162.9	4835.35	177.219	2086.86	2041.62
Glutamate	NMR	1825.02	2296.75	2281.28	1867.02	2075.39	2178.34	2132.48	1967.14	1974	1910.95	2112.1	1840.23	2072.79	1899.83	2231.04	1614.16	1582.34	1316.16	1641.99	1561.22	1089.09		2312.63	2070.55	2102.46	2212.05	2419.08	1971.43	1991.8	2677.05	2185.38	2213.11	1735.9	1431.82	1404.17	1611.66	1509.58	1974.47	1632.86	1823.94	2189.65	2251.26	2307.23	1899.46	1961.83
Glutamine	NMR	1671.51	1963.64	2050.27	1723.4	2035.48	2121.02	2098.09	1562.14	871.762	1068.96	1086.76	967.944	832.512	967.059	1145.12	231.179	158.402	181.66	250.133	193.122	192.624		3237.69	2898.77	2047.13	3187.95	3433.53	2571.43	1991.8	3441.93	3101.83	3288.06	2968.13	3056.12	2948.2	3177.9	2905.29	486.59	625.628	333.109	430.488	868.526	687.841	776.122	841.383
Glycerol	NMR	54.5799	52.5974	46.2032	50.266	53.8803	37.2611	48.1529	57.8571	47.9072	77.8621	59.5969	61.9441	76.1	94.8825	95.5817	496.549	403.035	503.559	772.916	531.634	474.619		0	0	0	0	0	0	0	0	0	0	0	0	0	0	0	146.512	329.359	111.04	140.851	653.079	184.67	444.584	515.3
Glycine	NMR	122.805	113.961	132.834	120.279	95.7871	120.382	141.019	156.214	157.807	174.239	154.631	173.692	150.074	243.888	215.614	629.46	649.483	541.572	719.844	688.685	737.915		190.792	132.515	315.369	104.096	156.069	137.143	331.967	183.569	105.744	145.433	228.426	247.573	178.213	211.548	285.457	1507.46	1363.83	938.841	1102.79	1978.73	1076.71	1361.36	1669.06
GSH	NMR*	467.34	308.571	358.075	366.223	538.803	773.885	371.465	547.714	564.473	454.356	578.933	403.185	369.017	481.032	553.738	16.1528	5.2848	7.43724	7.35809	19.8601	44.1389		127.195	314.724	66.3934	91.0843	405.78	342.857	365.164	382.436	408.877	328.806	195.076	252.385	215.036	44.5594	48.0351	2.26853	1.5829	283.221	2.72831	228.036	282.082	1.946	1.05345
GSSG	NMR*	272.9	254.221	317.647	233.378	379.157	217.834	271.72	113.786	220.586	195.353	178.354	209.262	209	258.568	160.312	58.4351	86.9359	47.5076	96.7629	73.2999	83.6867		47.5757	171.373	186.817	109.336	213.6	164.639	168.035	168.78	50.7532	73.3397	52.6098	18.3702	36.6641	55.1487	22.2251	97.2235	72.7282	100.027	22.6472	108.302	64.9329	86.0047	185.45
Guanosine	NMR	0	0	0	0	0	0	0	0	0	0	0	0	0	0	0	80.2745	61.1409	80.0674	98.0454	71.9544	72.0523		0	0	0	0	0	0	0	0	0	0	0	0	0	0	0	4.81118	6.63981	2.42098	3.65738	8.13198	4.60805	2.39732	15.6924
Histidine	NMR*	886.924	876.623	721.925	861.702	734.368	791.083	901.146	887.143	344.466	320.795	349.132	323.899	317.182	324.171	338.806	100.488	75.0443	53.8414	99.0677	79.7909	84.1226		370.021	306.442	387.295	208.193	468.208	291.429	409.426	443.626	296.084	265.574	276.842	240.585	272.022	242.764	271.256	145.105	224.297	106.72	76.0517	298.61	111.874	191.157	225.081
Hypoxanthine	NMR	0	0	0	0	0	0	0	0	0	0	0	0	0	0	0	276.997	238.963	268.091	440.546	219.169	281.579		0	0	0	0	0	0	0	0	0	0	0	0	0	0	0	51.6324	456.987	67.9159	86.0401	484.547	88.5559	473.138	670.795
Inosinate	NMR	11.9394	11.2208	8.6631	15.0798	12.3725	13.758	7.56688	11.5714	21.2758	19.1208	18.7402	21.9077	21.5449	20.8987	37.1573	29.5063	38.4045	15.5694	8.13203	24.4819	11.2314		19.6574	14.908	44.2623	45.5422	23.4104	25.7143	61.9672	35.1841	46.5274	59.4379	39.5697	71.9974	55.9934	75.7396	87.4009	57.7076	9.1937	109.337	174.073	4.28067	142.926	4.48093	10.673
Inosine	NMR	26.9488	0	30.0321	33.0319	19.5565	24.6497	30.9554	31.6286	15.8181	19.2405	16.4524	13.9915	24.1335	26.8315	18.3643	603.495	566.738	604.224	561.387	595.604	452.066		0	0	0	0	0	0	0	0	0	0	0	0	0	0	0	40.4567	166.247	42.3065	40.6225	55.0928	50.4435	111.167	133.689
Isobutyrate	NMR	6.82249	8.18182	7.89305	8.37766	6.18625	8.3121	12.6115	4.24286	0	0	0	0	0	0	0	12.035	5.54966	7.16532	4.81868	8.63847	2.92156		0	0	0	0	0	0	0	0	0	0	0	0	0	0	0	19.8095	11.7023	6.23576	7.84234	12.2342	5.09298	6.003	6.24079
Isoleucine	NMR	425.268	724.675	529.412	694.149	439.024	535.032	573.248	475.714	421.583	486.332	480.53	417.03	427.086	453.177	575.112	99.6372	72.7998	69.8845	108.223	88.4407	86.2308		131.049	182.209	81.1475	195.181	161.272	125.714	81.1475	173.371	51.6971	202.342	96.9115	51.8878	69.8422	43.5434	36.5599	41.4022	117.727	31.0684	38.7279	267.552	52.1582	118.97	147.686
Lactate	NMR	2456.1	1402.6	2772.19	2369.68	2208.43	2942.68	2843.31	2854.29	751.086	1139.45	821.475	1056.57	1087.29	1147.35	1323.45	3691.18	3567.21	2541.61	3473.01	4101.21	2844.48		1464.67	1325.15	2434.43	1214.46	1768.79	1257.14	3172.13	1733.71	1221.93	1770.49	1529.55	1587.93	1264.73	1444.62	1619.25	7040.09	4116.35	5403.47	6506.39	3168.67	8059.22	2939.34	3701.61
Leucine	NMR	1336.07	1911.04	1722.99	1867.02	1317.07	1681.53	1696.82	1433.57	1273.98	1560.08	1349.57	1160.68	1226.78	1279.36	1772.49	201.125	156.359	152.891	244.086	196.945	180.497		1079.23	855.828	737.705	910.843	1170.52	800	719.262	1147.31	563.969	906.323	997.045	720.615	810.467	655.796	557.433	107.953	312.537	62.5786	101.404	640.759	140.084	298.499	360.409
Lysine	MS	109.081	198.12	182.186	130.242	284.78	153.768	283.789	148.724	53.175	68.4159	43.1269	60.2513	46.8511	52.9628	41.1708	274.019	201.608	196.451	238.975	172.744	177.211		95.4267	108.815	128.143	68.3519	101.73	78.6596	86.2625	89.1632	76.4491	68.6864	90.0908	57.4841	50.779	77.299	41.0391	341.1	636.302	392.773	462.438	938.284	774.053	839.35	884.162
Methionine	NMR	731.143	502.597	770.053	885.638	439.024	783.439	687.898	861.429	702.77	498.31	793.791	500.796	874.934	830.034	577.598	148.499	107.355	122.669	176.434	126.986	120.863		250.535	248.466	247.131	251.566	436.994	262.857	243.443	428.329	239.687	240.281	326.099	203.037	204.913	195.541	163.037	98.9816	146.7	57.5907	77.6507	258.307	84.1354	176.882	200.137
myo-Inositol	NMR	1705.62	1402.6	2598.93	2226.06	1915.74	2636.94	2063.69	2333.57	7908.02	6513.8	7670.93	6582.18	6888.25	7183.07	8314.73	9103.55	7923.91	8771.76	9387.27	7377.05	6485.44		2601.71	2319.02	2157.79	2927.71	1794.8	2057.14	2157.79	1682.72	2608.36	2971.9	4571.55	5699.34	2417.43	5913.26	7481.93	2106.04	1481.32	2206.07	2371.59	1695.18	2830.49	1581.34	1662.87
NAA	NMR	2785.85	2781.82	3754.01	3734.04	2793.79	3783.44	3416.56	3150	2180.03	1910.03	2051.23	1729.69	2053.68	1917.28	2181.35	119.497	319.357	59.8982	51.5946	189.668	61.8175		477.944	634.969	516.393	563.855	624.277	628.571	516.393	611.898	441.775	590.164	504.075	495.548	367.745	564.147	512.391	16.9637	30.7626	19.2532	17.0485	34.3117	32.2483	26.4521	44.4113
N-Ac-3-Me-His	NMR	538.977	676.753	941.39	402.128	530.82	945.86	412.739	790.714	73.7711	72.8588	67.5888	63.6366	110.764	73.2306	69.5289	0	0	0	0	0	0		90.1927	102.699	80.7787	156.145	81.1561	108	56.4344	104.023	143.812	180.843	86.1761	33.8366	36.1717	34.8176	29.2932	0	0	0	0	0	0	0	0
NAD	NMR	191.03	175.325	225.241	165.16	123.725	206.369	206.369	181.286	91.2874	67.1246	71.9322	73.3903	89.3641	85.4389	89.6846	1.16846	2.05224	1.56094	3.38998	0.966738	1.7962		111.006	81.1656	132.787	79.3735	84.2775	51.4286	132.787	139.207	105.744	96.1124	52.6556	33.118	42.8042	47.6061	55.2189	1.50919	0.290994	7.02962	28.0796	0	13.99	0	2.92164
NAH	NMR	9039.8	8146.75	7777.54	8090.43	8966.74	7605.1	7979.62	8961.43	2529.66	1686.6	2710.97	2506.59	2192.65	2002.17	2500.66	65.2299	74.1515	33.6146	56.9058	41.2902	36.2036		6552.46	6736.2	7709.02	6853.01	6554.91	6057.14	7192.62	6628.9	6908.62	6702.58	4216.64	3329.22	3880.61	3883.52	3801.31	11.1637	12.8999	13.8906	18.0298	15.7934	19.8233	9.79193	5.716
Nicotinamide	NMR*	4.69854	2.99966	3.52943	2.86738	2.52352	2.97524	3.55341	4.25096	2.87091	2.43836	1.80453	1.833	1.18584	2.18234	1.32477	50.242	48.2425	43.7588	58.4282	45.3328	41.0093		1.97926	2.74553	6.30581	1.63353	2.39858	2.41337	2.3591	2.39879	3.43462	1.79686	2.00049	4.97971	3.67457	3.34301	5.30597	67.0065	35.3643	47.0038	24.5636	24.6586	41.0601	28.8106	42.2018
Ornithine	MS	48.9277	46.7685	51.1807	48.6036	41.3123	46.8837	47.3929	37.9143	22.1235	31.7151	21.3705	25.7255	19.2463	18.1299	23.7466	60.4665	45.5289	66.3084	42.3537	39.4101	45.5125		23.1808	33.6904	44.8275	26.4572	34.8988	31.1189	32.5509	31.1004	28.0567	34.0105	20.608	24.7286	17.2791	14.5198	15.2361	71.4387	60.2747	91.7415	79.4991	78.1054	80.8568	42.3583	76.3536
OSH	NMR	3036.01	2723.38	3272.73	3159.57	2674.06	3305.73	2957.96	2764.29	1773.87	1544.07	1654.06	1507.34	1638.27	1531.54	1758.48	255.452	291.566	287.415	221.796	145.26	125.905		1156.32	938.65	1217.21	910.843	1300.58	857.143	1180.33	1172.8	1080.94	927.4	390.351	161.674	271.485	252.152	256.465	53.5737	65.3363	145.121	204.456	49.7344	268.699	25.3856	22.9143
PETA	NMR*	757.296	694.286	681.497	301.596	1045.68	664.968	454.013	470.571	237.189	262.056	192.07	274.657	207.062	292.713	308.751	1964.31	1636.66	1812.9	1898.06	1655.9	1133.75		393.148	331.288	442.623	312.289	343.353	257.143	420.492	263.116	394.778	354.098	444.315	466.358	765.953	604.819	500.873	3692.48	1757.61	2548.19	2891.69	1689.68	2879.19	1888.4	2582.96
PhCholine	NMR	1478.21	1250.65	1668.45	1260.64	1645.23	1675.16	1498.09	1641.43	835.171	690.293	805.18	791.925	774.939	839.417	895.082	616.457	367.706	541.377	767.828	496.304	317.314		2222.7	2429.45	2286.89	2197.59	1716.76	2095.24	2114.75	1903.68	2365.54	2192.04	1335.74	1194.13	1252	1290.25	1243.39	821.952	435.627	605.429	634.176	407.483	763.013	446.171	734.18
Phenylalanine	NMR*	453.696	701.299	981.818	700.133	917.96	974.522	963.057	675	481.422	439.816	402.504	391.755	403.152	520.735	403.98	100.802	75.0856	89.0175	112.261	89.2797	90.8083		208.137	182.209	226.844	175.663	343.353	197.143	226.844	313.598	260.836	246.604	212.32	211.25	192.908	132.739	246.398	40.2696	162.405	30.051	29.5626	366.812	44.2951	169.254	189.722
Proline	NMR*	78.4586	73.6364	46.2032	71.8085	95.7871	85.9873	82.5478	111.857	100.241	72.1728	155.554	122.535	72.1598	86.6102	88.5017	173.137	267.628	95.7672	226.389	168.592	199.088		79.9795	89.0851	105.16	72.7344	115.478	83.8186	82.1374	75.2734	87.6672	114.661	64.4561	84.4383	51.651	72.7347	49.4611	51.7743	277.948	78.9112	130.298	511.481	141.586	392.975	459.397
Pyroglutamate	MS	100.901	90.094	89.5294	90.9565	89.7211	82.7178	99.9992	106.35	85.0265	105.492	67.2323	74.1655	59.8212	73.145	78.9705	91.4589	56.0167	137.722	49.8771	58.6421	58.1267		67.666	85.018	91.9818	63.6256	79.6211	58.6134	61.7649	66.9992	68.0951	75.9446	73.1815	65.2384	63.823	63.3739	59.9756	25.861	39.1157	15.8584	46.475	17.494	12.0928	23.1581	51.0724
Pyruvate	NMR	0	0	0	0	0	0	0	0	8.61318	8.22715	9.292	11.3426	12.4205	12.3755	8.75171	54.2284	33.0134	37.8556	65.7758	34.2695	30.1206		10.0214	0	7.7459	0	6.24277	0	12.1721	18.3569	0	0	8.85249	10.472	7.24236	14.2469	12.532	21.6409	25.1865	11.5399	16.0488	36.6834	24.8129	16.8017	31.8573
Sarcosine	NMR	38.6608	22.2078	34.6524	28.7234	30.5987	36.3057	55.0318	39.8571	16.173	7.62419	11.137	18.372	11.8889	9.26585	13.3185	19.3169	38.0802	31.6076	33.126	33.5995	21.9009		0	0	8.11475	0	9.36416	0	12.9098	12.238	0	0	0	0	0	0	0	102.138	94.0245	63.3948	117.444	53.941	77.0697	59.3415	137.41
scyllo-Inositol	NMR	15.3506	8.76623	4.81283	10.0532	8.64745	14.3312	8.36943	12.2143	119.852	124.073	203.887	110.297	95.1995	106.547	142.352	328.977	177.243	336.804	353.483	258.453	234.628		13.8758	11.0429	7.19262	10.6265	13.0058	5.42857	10.3279	11.728	8.69452	14.5433	6.17487	32.8143	6.05204	9.63878	10.8786	55.2817	79.3877	25.1229	24.6012	91.6872	43.1541	42.942	103.438
Serine	NMR*	334.302	294.545	369.626	315.957	462.971	481.529	701.656	432	795.041	699.252	764.029	664.855	664.69	723.645	753.28	545.966	498.223	483.235	691.842	530.121	613.823		2231.69	2468.1	1759.43	1704.58	2387.86	2108.57	1637.7	2355.81	2368.67	1681.97	2259.58	2067.92	1978.15	1849.64	1977.4	882.054	2088.78	698.61	788.057	3965.54	926.99	2108.96	2269.94
Ser-PETA	NMR	2104.74	1760.26	2154.22	2463.03	3711.75	2636.94	1926.11	1758.86	3541.42	2998.63	2730.15	2979.37	3416.88	3017.89	3919.43	3230.58	3252.31	3966.3	3555.52	3202.68	2524.02		7169.16	6957.06	6196.72	7416.87	6554.91	6514.29	5643.44	6577.9	6485.64	7461.36	5915.35	5173.49	5319.5	5418.38	6045.55	5460.22	3077.67	3699.68	4604.27	2269.31	4804.66	2712.91	3816.09
Succinate	NMR	98.0733	79.7727	75.0802	116.689	83.8137	71.6561	98.0255	95.4643	69.5339	45.6121	55.7486	65.5633	57.1588	58.7161	60.1383	158.118	78.007	67.4644	41.8782	102.387	73.357		29.7752	29.816	44.2623	27.9759	30.4335	28.2857	41.4959	38.2436	28.1984	44.2623	34.5109	24.4553	44.2022	36.9009	27.6454	77.4892	7.82072	65.843	104.148	18.5741	148.731	37.0706	10.3117
Taurine	NMR	272.9	219.156	412.941	276.463	299.335	338.217	398.981	462.857	535.301	358.608	528.336	396.008	354.49	576.714	632.741	6138.41	5849.94	5177.2	6151.03	5773.22	4126.23		213.919	447.239	398.361	208.193	280.925	291.429	608.607	252.408	211.488	822.014	149.208	132.383	199.293	170.713	176.215	9738.64	8119.98	8259.48	7850.92	8749.88	10875.9	7130.89	8754.42
Threonine	MS	391.682	404.43	488.598	198.485	222.921	485.088	342.175	175.093	334.625	329.131	205.416	359.546	389.344	311.647	312.994	169.092	222.155	147.864	160.891	248.72	227.229		451.749	416.417	512.709	299.878	445.353	464.029	418.635	353.077	431.98	381.628	325.134	201.334	227.056	212.156	186.803	308.826	191.144	137.213	321.776	84.3397	73.643	206.463	91.5191
Thr-PETA	NMR	4753	4067.53	4581.82	4164.89	4283.81	4853.5	4081.53	4782.86	2483.92	2238.84	2993.3	2545.45	2086.55	2629.75	3447.34	1888.46	1727.04	1545.95	1883.71	1512.96	1147.98		3546.04	3312.88	5532.79	3816.87	3745.66	2971.43	5090.16	3875.35	5545.69	3709.6	2302.23	1082.78	1654.96	1640.78	1374.46	1355.86	949.793	1399.94	2233.15	835.05	2346.98	824.14	1014.93
Tryptophan	NMR*	170.562	227.922	496.684	380.585	395.122	475.796	454.013	273.857	398.198	408.595	389.335	338.042	338.657	401.339	382.161	33.5508	22.3816	23.887	21.5205	35.7365	27.4948		219.7	149.08	132.787	85.8795	280.925	188.571	132.787	244.759	183.29	126.464	182.605	152.955	153.516	172.973	231.432	4.56425	21.0164	4.03286	6.14464	18.9494	6.14333	26.0731	26.9845
Tyrosine	NMR	760.708	571.558	1559.36	933.511	1536.59	1576.43	1100.64	983.571	985.976	776.524	784.897	731.529	680.783	848.016	661.67	87.0499	72.256	93.9956	128.909	94.5188	115.704		427.837	347.853	481.352	266.747	733.526	325.714	481.352	688.385	430.026	290.867	728.074	429.604	802.074	497.791	453.093	38.7919	185.354	32.1692	49.7703	384.048	56.2436	237.686	284.746
Uracil	NMR	0	0	0	0	0	0	0	0	0	0	0	0	0	0	0	200.292	143.897	185.626	236.859	187.707	166.881		0	0	0	0	0	0	0	0	0	0	0	0	0	0	0	71.8147	212.194	69.812	78.7764	272.931	107.245	175.186	303.747
Uridine	MS	6.07282	4.40312	5.28883	3.57604	5.60595	4.15013	3.95051	4.00384	2.80675	3.40494	5.10933	3.51294	1.28361	3.80934	2.00036	42.1109	31.3257	39.9819	40.3021	34.7638	30.4238		2.12727	3.14634	5.98845	2.73856	3.1854	1.96324	4.31979	3.23389	3.25422	2.66871	2.32121	6.07716	2.38928	3.54499	4.53052	37.8847	74.3962	22.8117	18.8714	60.6051	14.7721	25.1843	86.1567
Valine	NMR*	560.581	888.312	827.807	933.511	678.492	840.764	940.127	668.571	559.724	678.403	646.374	532.235	546.341	603.976	778.092	192.643	154.575	159.309	253.4	161.295	188.111		200.428	154.601	121.721	212.53	202.89	154.286	125.41	224.363	98.6945	227.635	132.604	80.9965	112.168	69.4515	70.7653	88.8445	233.933	57.7276	66.1221	428.082	85.9967	240.273	280.46
Xanthine	NMR	0	0	0	0	0	0	0	0	0	0	0	0	0	0	0	58.5604	53.1124	59.492	78.9222	37.7238	48.0026		0	0	0	0	0	0	0	0	0	0	0	0	0	0	0	21.6537	153.925	19.8373	42.9892	222.784	65.595	207.432	322.684
