# Supplementary material for: Seasonal Variations and Interspecific Differences in Metabolomes of Freshwater Fish Tissues: Quantitative Metabolomic Profiles of Lenses and Gills
Source: Metabolites. 2019 Nov 2;9(11):264. doi: 10.3390/metabo9110264 (PMC6918250; doi:10.3390/metabo9110264)
Supplement: Supplementary file 1 [file metabolites-09-00264-s001.zip › Supplementary table S3 diff.xlsx]

## Sheet: Лист1
Table S3. Differences in metabolite content between lenses and gills or seasons.
Metabolite	Method	Sander lucioperca				Rutilus rutilus lacustris
		Lens winter vs. lens autumn		Lens winter vs. gills winter		Lens winter vs. lens autumn		Lens winter vs. gills winter
		fold change	FDR	fold change	FDR	fold change	FDR	fold change	FDR
2-OH-butyrate	MS	-5.7045	0.00320272	2.22849	0.0215914	-5.96652	0.035621	1.59227	0.39342
AABA	NMR*	-2.0624	0.00445871	2.99528	0.00463112	-1.22347	0.440315	3.29649	0.00814179
Acetate	NMR	-2.06478	0.00320272	1.47315	0.144219	-1.2339	0.112005	2.07702	0.00814179
Acetylcarnitine	NMR	-1.71335	0.00566716	1.04787	0.536084	1.79272	0.035621	-3.27517	0.00814179
ADP	NMR	-1.88611	0.00320272	2.49229	0.00463112	-1.43096	0.0460461	1.79384	0.0681876
Alanine	NMR	-1.06721	0.222497	1.25314	0.0813209	-1.08772	0.694654	1.15274	0.219106
AMP	NMR*	-1.04149	0.512169	2.77743	0.0103523	1.09222	0.616316	1.04817	0.941653
Ascorbate	NMR	-2.29534	0.00320272	1.70148	0.0215914	1.05474	0.826101	-1.76966	0.273795
Asparagine	MS	-2.90309	0.00320272	1.56338	0.00463112	-1.59063	0.0166554	-1.08982	0.636488
Aspartate	NMR	1.57822	0.00320272	2.3869	0.00463112	-1.05263	0.968138	-1.24236	0.336604
ATP	NMR	-1.71515	0.00320272	24.5888	0.00463112	-1.50205	0.0166554	2.44584	0.0168624
Betaine	MS	-1.52174	0.0156703	-58.9571	0.00463112	-1.27503	0.760477	-8.67002	0.00814179
Carnitine	MS	-3.25872	0.00320272	-17.9247	0.00463112	-1.87939	0.0569864	-5.01976	0.00814179
Choline	NMR	1.18913	0.14886	-6.71559	0.00463112	1.98939	0.0194293	-4.64485	0.00814179
CMP	MS	-2.54519	0.00320272	-2.71514	0.00463112	-1.94922	0.0166554	-1.02835	0.46147
Creatine	NMR*	-2.23378	0.00320272	-4.24153	0.00463112	-3.64296	0.0166554	-31.7767	0.00814179
Creatinine	NMR	-1.663	0.0971318	-1.90983	0.0813209	1.5358	0.0920071	-1.19387	0.39342
ETA	NMR	1	1	-inf	0.00463112	1	1	-inf	0.00814179
Formate	NMR	-3.70062	0.00320272	-1.65258	0.0308987	1.40079	0.826101	1.70769	0.39342
Fumarate	NMR	-1.52251	0.00320272	-8.80311	0.00463112	-1.48542	0.378055	-11.2228	0.00814179
GABA	MS	-2.86621	0.14886	-144.041	0.00463112	-1.46915	0.968138	-55.0051	0.00814179
Gl-PhCholine	NMR	1.31934	0.00566716	-5.34841	0.00463112	-1.69068	0.035621	-25.1874	0.00814179
Glucose	NMR	-2.07075	0.0267048	-2.26984	0.00463112	-2.16174	0.0569864	-6.5108	0.39342
Glutamate	NMR	-1.03594	0.512169	1.36685	0.00463112	-1.43996	0.0166554	-1.30317	0.011798
Glutamine	NMR	-1.91961	0.00320272	4.92799	0.00463112	1.0312	0.826101	4.7704	0.00814179
Glycerol	NMR	1.46529	0.0203071	-7.22491	0.00463112	1	1	-inf	0.00814179
Glycine	NMR	1.44662	0.00566716	-3.64435	0.00463112	1.27721	0.213837	-5.97128	0.00814179
GSH	NMR*	1.04262	0.381352	29.1159	0.00463112	-1.87614	0.112005	1.50469	0.46147
GSSG	NMR*	-1.25962	0.0764281	2.74713	0.00463112	-3.65978	0.035621	-2.49069	0.0242945
Guanosine	NMR	1	1	-inf	0.00463112	1	1	-inf	0.00814179
Histidine	NMR*	-2.51388	0.00320272	4.0362	0.00463112	-1.32197	0.0920071	1.51248	0.048886
Hypoxanthine	NMR	1	1	-inf	0.00463112	1	1	-inf	0.00814179
Inosinate	NMR	1.99187	0.00320272	1.08145	0.830324	1.75619	0.0752425	1.03209	0.736041
Inosine	NMR	-1.27717	0.0606951	-29.2767	0.00463112	1	1	-inf	0.00814179
Isobutyrate	NMR	-inf	0.00320272	-inf	0.00463112	1	1	-inf	0.00814179
Isoleucine	NMR	-1.17974	0.182995	5.32164	0.00463112	-2.31825	0.0460461	-1.70566	0.550549
Lactate	NMR	-2.37053	0.00320272	-3.21953	0.00463112	-1.16591	0.890405	-3.43596	0.00814179
Leucine	NMR	-1.17899	0.0764281	7.28705	0.00463112	-1.1882	0.321299	2.95727	0.011798
Lysine	MS	-3.56425	0.00320272	-4.02012	0.00463112	-1.4236	0.112005	-10.3974	0.00814179
Methionine	NMR	-1.03669	0.945624	5.10165	0.00463112	-1.30387	0.0920071	1.58872	0.0933653
myo-Inositol	NMR	3.45643	0.00320272	-1.1207	0.185657	2.24095	0.035621	2.61901	0.011798
NAA	NMR	-1.63475	0.00320272	14.9906	0.00463112	-1.14698	0.180013	17.6574	0.00814179
N-Ac-3-Me-His	NMR	-8.62748	0.00320272	inf	0.00463112	-2.50592	0.0338337	inf	0.00814179
NAD	NMR	-2.27058	0.00320272	44.542	0.00463112	-2.19074	0.0248927	6.87918	0.00814179
NAH	NMR	-3.61122	0.00320272	44.975	0.00463112	-1.77632	0.0166554	285.487	0.00814179
Nicotinamide	NMR*	-1.75761	0.00566716	-24.5495	0.00463112	1.40567	0.213837	-10.0586	0.00814179
Ornithine	MS	-1.99226	0.00320272	-2.15671	0.00463112	-1.73155	0.0194293	-3.92862	0.00814179
OSH	NMR	-1.83272	0.00320272	7.36629	0.00463112	-4.03198	0.0166554	2.5519	0.0343996
PETA	NMR*	-2.49995	0.00445871	-6.64142	0.00463112	1.58432	0.0166554	-4.47698	0.00814179
PhCholine	NMR	-1.88265	0.00320272	1.55374	0.00698437	-1.70411	0.0166554	2.08432	0.00814179
Phenylalanine	NMR*	-1.83072	0.00566716	4.68116	0.00463112	-1.19586	0.440315	1.54304	0.125518
Proline	NMR*	1.23391	0.267602	-1.89035	0.0150806	-1.40359	0.0569864	-3.959	0.0343996
Pyroglutamate	MS	-1.2071	0.0355192	1.03168	0.297083	-1.10465	0.378055	2.25394	0.00814179
Pyruvate	NMR	inf	0.00320272	-4.19313	0.00463112	1.95624	0.174214	-2.16244	0.0168624
Sarcosine	NMR	-2.85127	0.00320272	-2.36087	0.00463112	-inf	0.224532	-inf	0.00814179
scyllo-Inositol	NMR	12.4913	0.00320272	-2.18485	0.00698437	1.23154	0.760477	-4.43891	0.0168624
Serine	NMR*	1.70617	0.00798202	1.29081	0.0103523	-1.02166	0.890405	1.18089	0.838532
Ser-PETA	NMR	1.39517	0.0203071	-1.01841	0.626285	-1.20151	0.0248927	1.4648	0.0242945
Succinate	NMR	-1.52436	0.00320272	-1.47424	0.0813209	-1.02182	0.760477	-1.75144	0.636488
Taurine	NMR	1.44185	0.0466991	-11.4576	0.00463112	-2.25569	0.0166554	-52.4576	0.00814179
Threonine	MS	-1.05672	0.584632	1.63469	0.0150806	-1.8115	0.0194293	1.30323	0.273795
Thr-PETA	NMR	-1.68915	0.00320272	1.62712	0.00463112	-2.55404	0.0166554	1.17596	0.336604
Tryptophan	NMR*	1.0561	1	13.8351	0.00463112	1.02449	0.890405	12.5502	0.00814179
Tyrosine	NMR	-1.44341	0.122057	7.91322	0.00463112	1.30123	0.213837	3.67038	0.00814179
Uracil	NMR	1	1	-inf	0.00463112	1	1	-inf	0.00814179
Uridine	MS	-1.47852	0.0203071	-11.6473	0.00463112	1.15633	0.694654	-11.2879	0.00814179
Valine	NMR*	-1.27634	0.0267048	3.35734	0.00463112	-1.8483	0.035621	-1.98697	0.46147
Xanthine	NMR	1	1	-inf	0.00463112	1	1	-inf	0.00814179
