# Supplementary material for: Seasonal Variations and Interspecific Differences in Metabolomes of Freshwater Fish Tissues: Quantitative Metabolomic Profiles of Lenses and Gills
Source: Metabolites. 2019 Nov 2;9(11):264. doi: 10.3390/metabo9110264 (PMC6918250; doi:10.3390/metabo9110264)
Supplement: Supplementary file 1 [file metabolites-09-00264-s001.zip › Supplementary table S4 MSEA.xlsx]

## Sheet: Supplementary table 4SI MSEA
Table S4. Result of Metabolite Sets Enrichment Analysis.
Sander lucioperca									Rutilus rutilus lacustris
	Total Cmpd	Hits	Statistic Q	Expected Q	Raw p	Holm p	FDR			Total Cmpd	Hits	Statistic Q	Expected Q	Raw p	Holm p	FDR
Histidine metabolism*	40	10	93.149	7.1429	3.17e-14	8.56e-13	8.56e-13		Histidine metabolism*	40	9	84.456	7.1429	2.51e-09	6.78e-08	6.78e-08
Ammonia recycling	28	11	84.516	7.1429	2.78e-12	7.23e-11	3.76e-11		Phospholipid biosynthesis	25	3	83.326	7.1429	2.5e-07	6.51e-06	3.38e-06
Galactose metabolism	32	7	93.42	7.1429	1.12e-11	2.79e-10	9.34e-11		Citric acid cycle	26	6	67.021	7.1429	6.42e-07	1.61e-05	5.78e-06
Inositol metabolism	29	4	95.622	7.1429	1.38e-11	3.32e-10	9.34e-11		Arginine and proline metabolism	47	12	61.621	7.1429	1.6e-06	3.84e-05	8.98e-06
Arginine and proline metabolism	47	13	64.1	7.1429	4.5e-11	1.04e-09	2.43e-10		Phenylalanine and tyrosine metabolism	18	6	57.732	7.1429	1.66e-06	3.84e-05	8.98e-06
Citric acid cycle	26	7	89.645	7.1429	5.24e-10	1.15e-08	2.18e-09		Cysteine metabolism	22	6	72.041	7.1429	3.03e-06	6.66e-05	1.19e-05
Carnitine synthesis	15	7	70.558	7.1429	5.66e-10	1.19e-08	2.18e-09		Glutathione metabolism	20	7	58.72	7.1429	3.1e-06	6.66e-05	1.19e-05
Methionine metabolism	36	10	58.883	7.1429	7.82e-10	1.56e-08	2.64e-09		Tyrosine metabolism	54	6	51.884	7.1429	3.78e-06	7.57e-05	1.28e-05
Purine metabolism	66	12	75.123	7.1429	1.08e-09	2.05e-08	3.24e-09		Lysine degradation	23	3	72.246	7.1429	1.71e-05	0.00032416	4.66e-05
Glycine and serine metabolism	50	14	47.729	7.1429	1.25e-09	2.24e-08	3.36e-09		Betaine metabolism	19	5	58.581	7.1429	1.73e-05	0.00032416	4.66e-05
Glutathione metabolism	20	7	44.599	7.1429	1.42e-09	2.41e-08	3.48e-09		Valine, leucine, and isoleucine degradation	54	9	56.789	7.1429	3.08e-05	0.00052315	7.55e-05
Pyrimidine metabolism	52	5	90.152	7.1429	1.96e-09	3.14e-08	4.41e-09		Aspartate metabolism	28	10	38.073	7.1429	3.61e-05	0.00057832	8.13e-05
Aspartate metabolism	28	10	78.146	7.1429	1.14e-08	1.71e-07	2.36e-08		Purine metabolism	66	10	39.385	7.1429	4.83e-05	0.00072504	0.00010039
Glutamate metabolism	44	14	59.841	7.1429	1.48e-08	2.07e-07	2.68e-08		Glucose-alanine cycle	11	7	38.77	7.1429	7.37e-05	0.0010318	0.00014213
Cysteine metabolism	22	7	61.768	7.1429	1.49e-08	2.07e-07	2.68e-08		Galactose metabolism	32	5	57.273	7.1429	8.62e-05	0.0011211	0.00015523
Phospholipid biosynthesis	25	4	83.787	7.1429	5.84e-08	7.01e-07	9.86e-08		Inositol metabolism	29	4	64.544	7.1429	0.00012697	0.0015237	0.00021427
Urea cycle	25	11	66.712	7.1429	6.35e-08	7.01e-07	1.01e-07		Tryptophan metabolism	55	8	37.179	7.1429	0.00027187	0.0029906	0.0004318
Betaine metabolism	19	6	55.519	7.1429	8.48e-08	8.48e-07	1.27e-07		Glutamate metabolism	44	13	28.071	7.1429	0.00030816	0.0030816	0.00046225
Pyruvate metabolism	40	9	76.279	7.1429	1.81e-07	1.63e-06	2.58e-07		Glycine and serine metabolism	50	13	31.858	7.1429	0.00033706	0.0030816	0.00047898
Tryptophan metabolism	55	9	44.328	7.1429	3.22e-06	2.58e-05	4.35e-06		Urea cycle	25	10	28.089	7.1429	0.001065	0.0085199	0.0014377
Glucose-alanine cycle	11	8	42.493	7.1429	3.62e-05	0.00025356	4.66e-05		Methionine metabolism	36	9	27.643	7.1429	0.0049088	0.034361	0.0063113
Valine, leucine, and isoleucine degradation	54	10	45.858	7.1429	0.00018727	0.0011236	0.00022983		Carnitine synthesis	15	6	24.83	7.1429	0.0083685	0.050211	0.01027
Phenylalanine and tyrosine metabolism	18	6	47.176	7.1429	0.00025287	0.0012644	0.00029685		Pyruvate metabolism	40	8	24.296	7.1429	0.019383	0.096917	0.022754
Tyrosine metabolism	54	7	38.198	7.1429	0.00066006	0.0026402	0.00074256		Pyrimidine metabolism	52	5	24.519	7.1429	0.026415	0.10566	0.029717
Lysine degradation	23	4	37.728	7.1429	0.0013049	0.0039147	0.0014093		Taurine and hypotaurine metabolism	8	1	27.801	7.1429	0.043409	0.13023	0.046882
Taurine and hypotaurine metabolism	8	1	39.751	7.1429	0.011743	0.023487	0.012195		Ammonia recycling	28	10	16.723	7.1429	0.057237	0.13023	0.059438
Catecholamine biosynthesis	13	2	32.658	7.1429	0.02145	0.023487	0.02145		Catecholamine biosynthesis	13	2	14.392	7.1429	0.1572	0.1572	0.1572
